# Supplementary material for: Efficacy and Safety of Recombinant Human Prourokinase in Acute Ischemic Stroke: A Systematic Review and Meta-Analysis of Randomized Controlled Trials
Source: Brain Sci. 2025 Apr 28;15(5):466. doi: 10.3390/brainsci15050466 (PMC12110422; doi:10.3390/brainsci15050466)
Supplement: Supplementary file 1 [file brainsci-15-00466-s001.zip]

Archive with 1 entries (1 files):
- brainsci-3576091-supplementary.pdf
